# Supplementary material for: The Effects and Costs of Personalized Budgets for People with Disabilities: A Systematic Review
Source: Int J Environ Res Public Health. 2022 Dec 4;19(23):16225. doi: 10.3390/ijerph192316225 (PMC9739011; doi:10.3390/ijerph192316225)
Supplement: Supplementary file 1 [file ijerph-19-16225-s001.zip]

Archive with 1 entries (1 files):
- ijerph-2031563-supplementary.pdf
